# Supplementary material for: BioSurfDB: knowledge and algorithms to support biosurfactants and biodegradation studies
Source: Database (Oxford). 2015 Mar 31;2015:bav033. doi: 10.1093/database/bav033 (PMC4381105; doi:10.1093/database/bav033)
Supplement: Supplementary Data [file supp_bav033_suppl_data.zip]

Archive with 1 entries (1 files):
- fig-s1.eps
